# Supplementary material for: Live imaging of neolymphangiogenesis identifies acute antimetastatic roles of dsRNA mimics
Source: EMBO Mol Med. 2021 Nov 11;13(12):e12924. doi: 10.15252/emmm.202012924 (PMC8649872; doi:10.15252/emmm.202012924)
Supplement: Supplementary file 2 — Dataset EV1 [file EMMM-13-e12924-s006.xlsx]

## Sheet: Hallmarks
	SK-Mel-28		SK-Mel-147
NAME	NES	FDR q-val	NES	FDR q-val
HALLMARK_INTERFERON_GAMMA_RESPONSE	2.78993	0.0001	3.00222	0.0001
HALLMARK_INTERFERON_ALPHA_RESPONSE	2.67975	0.0001	3.04773	0.0001
HALLMARK_TNFA_SIGNALING_VIA_NFKB	2.23377	0.0001	1.45805	0.1074
HALLMARK_ALLOGRAFT_REJECTION	2.09841	0.0001	1.76077	0.0128494
HALLMARK_KRAS_SIGNALING_UP	1.96407	0.000308571	1.16979	0.39254
HALLMARK_INFLAMMATORY_RESPONSE	1.94132	0.000257143	1.80129	0.0108619
HALLMARK_COMPLEMENT	1.87822	0.000906094	1.37526	0.174449
HALLMARK_IL2_STAT5_SIGNALING	1.72691	0.0108929	1.1894	0.379781
HALLMARK_IL6_JAK_STAT3_SIGNALING	1.59042	0.037543	-1.1032	0.659441
HALLMARK_CHOLESTEROL_HOMEOSTASIS	1.50718	0.0707951	-0.966008	0.848752
HALLMARK_KRAS_SIGNALING_DN	1.49112	0.0730791	1.58303	0.0415062
HALLMARK_XENOBIOTIC_METABOLISM	1.36281	0.173101	0.775884	0.911275
HALLMARK_APICAL_JUNCTION	1.31005	0.223995	0.774007	0.878442
HALLMARK_MTORC1_SIGNALING	-0.846602	1	1.33202	0.209532
HALLMARK_PI3K_AKT_MTOR_SIGNALING	-1.03413	0.723666	1.65889	0.0254031
HALLMARK_G2M_CHECKPOINT	-1.41452	0.200672	-1.11619	0.825471
HALLMARK_MYOGENESIS	-1.49804	0.155523	-1.14151	0.875761
HALLMARK_MYC_TARGETS_V1	-1.66084	0.0580169	0.992673	0.710978
HALLMARK_E2F_TARGETS	-1.69023	0.0886581	-0.995015	0.930473

## Sheet: Legend
Dataset EV1: Proteomic analyses of the impact of BO-110 in SK-Mel-147 and SK-Mel-28: Significantly enriched pathways defined by GSEA in the Hallmarks dataset.
