# Supplementary material for: Live imaging of neolymphangiogenesis identifies acute antimetastatic roles of dsRNA mimics
Source: EMBO Mol Med. 2021 Nov 11;13(12):e12924. doi: 10.15252/emmm.202012924 (PMC8649872; doi:10.15252/emmm.202012924)
Supplement: Supplementary file 3 — Dataset EV2 [file EMMM-13-e12924-s010.xlsx]

## Sheet: REACTOME
	SK-Mel-28		SK-Mel-147
NAME	NES	FDR q-val	NES	FDR q-val
REACTOME_INTERFERON_ALPHA_BETA_SIGNALING	2.63247	0.0001	2.3799	0.0001
REACTOME_INTERFERON_SIGNALING	2.48571	0.0001	2.50074	0.0001
REACTOME_CYTOKINE_SIGNALING_IN_IMMUNE_SYSTEM	2.27222	0.0001	2.40398	0.0001
REACTOME_INTERFERON_GAMMA_SIGNALING	2.20667	0.0001	2.26608	0.0001
REACTOME_NEGATIVE_REGULATORS_OF_RIG_I_MDA5_SIGNALING	2.09213	0.00107394	1.83208	0.0243997
REACTOME_ANTIVIRAL_MECHANISM_BY_IFN_STIMULATED_GENES	1.91723	0.0163717	1.98225	0.00309536
REACTOME_RIG_I_MDA5_MEDIATED_INDUCTION_OF_IFN_ALPHA_BETA_PATHWAYS	1.87424	0.0228277	1.65805	0.110282
REACTOME_PEPTIDE_CHAIN_ELONGATION	1.67127	0.133647	-2.13169	0.00385241
REACTOME_IMMUNE_SYSTEM	1.65863	0.136131	1.77377	0.0468715
REACTOME_SCFSKP2_MEDIATED_DEGRADATION_OF_P27_P21	1.59126	0.220967	1.10281	0.857722
REACTOME_3_UTR_MEDIATED_TRANSLATIONAL_REGULATION	1.57576	0.224626	-2.10819	0.00587363
REACTOME_CYCLIN_E_ASSOCIATED_EVENTS_DURING_G1_S_TRANSITION_	1.55914	0.234433	1.03265	0.97884
REACTOME_CYTOSOLIC_TRNA_AMINOACYLATION	1.55467	0.223529	1.37452	0.598504
REACTOME_TRANSLATION	1.54206	0.227498	-1.45486	0.219235
REACTOME_AMYLOIDS	1.50455	0.262981	-1.46069	0.218778
REACTOME_ER_PHAGOSOME_PATHWAY	1.40002	0.431598	1.75919	0.0432076
REACTOME_ANTIGEN_PRESENTATION_FOLDING_ASSEMBLY_AND_PEPTIDE_LOADING_OF_CLASS_I_MHC	1.37009	0.463896	1.75248	0.0417813
REACTOME_ANTIGEN_PROCESSING_CROSS_PRESENTATION	1.3543	0.485921	1.76728	0.0436412
REACTOME_INFLUENZA_VIRAL_RNA_TRANSCRIPTION_AND_REPLICATION	1.27671	0.46905	-1.91819	0.0184295
REACTOME_G1_PHASE	1.25648	0.491622	-2.01314	0.00749477
REACTOME_PYRUVATE_METABOLISM_AND_CITRIC_ACID_TCA_CYCLE	1.25051	0.479971	-1.59101	0.121975
REACTOME_TCA_CYCLE_AND_RESPIRATORY_ELECTRON_TRANSPORT	1.21386	0.466987	-1.52999	0.167569
REACTOME_CITRIC_ACID_CYCLE_TCA_CYCLE	1.21232	0.460923	-1.43177	0.236226
REACTOME_NONSENSE_MEDIATED_DECAY_ENHANCED_BY_THE_EXON_JUNCTION_COMPLEX	1.19826	0.473498	-1.91588	0.0163574
REACTOME_GLUCONEOGENESIS	1.1503	0.529957	-1.81674	0.0279535
REACTOME_FORMATION_OF_THE_TERNARY_COMPLEX_AND_SUBSEQUENTLY_THE_43S_COMPLEX	1.12255	0.578942	-1.77958	0.0349301
REACTOME_ACTIVATION_OF_THE_MRNA_UPON_BINDING_OF_THE_CAP_BINDING_COMPLEX_AND_EIFS_AND_SUBSEQUENT_BINDING_TO_43S	1.05374	0.680371	-1.83756	0.0318364
REACTOME_INFLUENZA_LIFE_CYCLE	0.979209	0.727987	-1.84034	0.0343485
REACTOME_PROTEIN_FOLDING	0.887785	0.841537	-1.5089	0.180526
REACTOME_PREFOLDIN_MEDIATED_TRANSFER_OF_SUBSTRATE_TO_CCT_TRIC	0.861322	0.840118	-1.80984	0.0287358
REACTOME_MEIOTIC_SYNAPSIS	0.761765	0.931016	-1.8281	0.0289382
REACTOME_FORMATION_OF_TUBULIN_FOLDING_INTERMEDIATES_BY_CCT_TRIC	-0.653491	1	-1.60151	0.119273
REACTOME_FACTORS_INVOLVED_IN_MEGAKARYOCYTE_DEVELOPMENT_AND_PLATELET_PRODUCTION	-0.749011	1	-1.43351	0.241686
REACTOME_CHROMOSOME_MAINTENANCE	-0.754798	1	-1.7008	0.0609536
REACTOME_MEIOSIS	-0.75604	1	-1.94206	0.0170207
REACTOME_RNA_POL_I_RNA_POL_III_AND_MITOCHONDRIAL_TRANSCRIPTION	-0.832326	1	-1.47833	0.211286
REACTOME_TELOMERE_MAINTENANCE	-0.883474	1	-1.66037	0.079688
REACTOME_CELL_CYCLE	-0.903872	1	-1.47436	0.207858
REACTOME_MEIOTIC_RECOMBINATION	-0.961458	1	-1.83141	0.0310608
REACTOME_MITOTIC_PROMETAPHASE	-0.980109	0.993332	-1.42029	0.244328
REACTOME_RNA_POL_I_TRANSCRIPTION	-1.04301	0.908832	-1.73196	0.0503668
REACTOME_APC_C_CDC20_MEDIATED_DEGRADATION_OF_CYCLIN_B	-1.08174	0.894021	-1.82595	0.0273281
REACTOME_APC_CDC20_MEDIATED_DEGRADATION_OF_NEK2A	-1.13954	0.836349	-2.06154	0.00592953
REACTOME_SEMAPHORIN_INTERACTIONS	-1.14401	0.840872	-1.51705	0.17766
REACTOME_INHIBITION_OF_THE_PROTEOLYTIC_ACTIVITY_OF_APC_C_REQUIRED_FOR_THE_ONSET_OF_ANAPHASE_BY_MITOTIC_SPINDLE_CHECKPOINT_COMPONENTS	-1.23147	0.856035	-2.05524	0.00444715
REACTOME_DNA_REPAIR	-1.43291	0.520406	-1.53486	0.169909

## Sheet: Legend
Dataset EV2: Proteomic analyses of the impact of BO-110 in SK-Mel-147 and SK-Mel-28: Significantly enriched pathways defined by GSEA in the REACTOME dataset.
