# Supplementary material for: Live imaging of neolymphangiogenesis identifies acute antimetastatic roles of dsRNA mimics
Source: EMBO Mol Med. 2021 Nov 11;13(12):e12924. doi: 10.15252/emmm.202012924 (PMC8649872; doi:10.15252/emmm.202012924)
Supplement: Supplementary file 5 — Dataset EV4 [file EMMM-13-e12924-s005.xlsx]

## Sheet: Gensets Hallmarks
	SK-Mel-147		HLEC
Common gene sets upregulated in SK-Mel-147 and HLEC	NES	FDR q-val	NES	FDR q-val
HALLMARK_INTERFERON_GAMMA_RESPONSE	2.88294	0.0001	2.50058	0.0001
HALLMARK_INTERFERON_ALPHA_RESPONSE	2.8551	0.0001	2.50165	0.0001
HALLMARK_TNFA_SIGNALING_VIA_NFKB	2.62735	0.0001	2.44812	0.0001
HALLMARK_INFLAMMATORY_RESPONSE	2.45831	0.0001	2.24852	0.0001
HALLMARK_IL6_JAK_STAT3_SIGNALING	2.28053	0.0001	2.01326	0.0001
HALLMARK_ALLOGRAFT_REJECTION	2.13467	0.0001	2.02312	0.0001
HALLMARK_COMPLEMENT	2.08868	0.0001	1.83099	0.000322677
HALLMARK_APOPTOSIS	1.95794	0.00030767	1.84606	0.000244154
HALLMARK_KRAS_SIGNALING_UP	1.75002	0.00402711	1.67997	0.00381573
HALLMARK_KRAS_SIGNALING_DN	1.64857	0.0150209	1.43172	0.0520499
HALLMARK_IL2_STAT5_SIGNALING	1.56209	0.0322704	1.61759	0.00713961
HALLMARK_UV_RESPONSE_UP	1.453	0.0803891	1.77714	0.000850788
Gene sets upregulated exclusively in HLEC	NES	FDR q-val	NES	FDR q-val
HALLMARK_HYPOXIA	1.22179	0.394245	1.57408	0.0113563
HALLMARK_P53_PATHWAY	1.12372	0.617774	1.66226	0.00423605
HALLMARK_PANCREAS_BETA_CELLS	1.06587	0.742036	1.54656	0.0150186
HALLMARK_CHOLESTEROL_HOMEOSTASIS	0.974413	0.809802	1.35921	0.100638
HALLMARK_ESTROGEN_RESPONSE_EARLY	0.882079	0.889897	1.25003	0.248879
Common gene sets downregulated in SK-Mel-147 and HLEC	NES	FDR q-val	NES	FDR q-val
HALLMARK_ESTROGEN_RESPONSE_LATE	-1.24665	0.222625	1.30212	0.167023
HALLMARK_FATTY_ACID_METABOLISM	-1.56984	0.0479555	-1.54401	0.0282346
HALLMARK_PEROXISOME	-1.62144	0.0442092	-1.95492	0.00816203
HALLMARK_ADIPOGENESIS	-1.69065	0.0300816	-1.48509	0.0255744
HALLMARK_BILE_ACID_METABOLISM	-1.72035	0.0314413	-1.34089	0.061257
HALLMARK_GLYCOLYSIS	-1.85307	0.0183929	-1.54102	0.0242011
HALLMARK_OXIDATIVE_PHOSPHORYLATION	-2.25983	0.0001	-1.67547	0.015127
HALLMARK_MYC_TARGETS_V1	-2.30658	0.0001	-2.16675	0.00544135
Gene sets downregulated exclusively in SK-Mel-147	NES	FDR q-val	NES	FDR q-val
HALLMARK_HEME_METABOLISM	-1.25992	0.228467	0.815281	1
HALLMARK_MYOGENESIS	-1.31394	0.184902	0.879126	1
HALLMARK_MTORC1_SIGNALING	-1.50828	0.0546301	0.714236	1
Gene sets downregulated exclusively in HLEC	NES	FDR q-val	NES	FDR q-val
HALLMARK_PROTEIN_SECRETION	-0.901717	0.768613	-1.94967	0.00544135
HALLMARK_ANGIOGENESIS	-1.12361	0.363868	-1.73421	0.0160973

## Sheet: Legend
Dataset EV4: Commonly or differentially affected Hallmarks gene sets in both cell types
