# Supplementary material for: Live imaging of neolymphangiogenesis identifies acute antimetastatic roles of dsRNA mimics
Source: EMBO Mol Med. 2021 Nov 11;13(12):e12924. doi: 10.15252/emmm.202012924 (PMC8649872; doi:10.15252/emmm.202012924)
Supplement: Supplementary file 7 — Dataset EV6 [file EMMM-13-e12924-s008.xlsx]

## Sheet: REACTOME
	SK-Mel-147		HLEC
NAME	NES	FDR q-val	NES	FDR q-val
REACTOME_INTERFERON_SIGNALING	2.73546	0.0001	2.23637	0.0001
REACTOME_INTERFERON_ALPHA_BETA_SIGNALING	2.652	0.0001	2.32064	0.0001
REACTOME_INTERFERON_GAMMA_SIGNALING	2.50503	0.0001	2.19221	0.0001
REACTOME_ANTIVIRAL_MECHANISM_BY_IFN_STIMULATED_GENES	2.44051	0.0001	1.94151	0.000351588
REACTOME_INTERLEUKIN_10_SIGNALING	2.38267	0.0001	2.24062	0.0001
REACTOME_DDX58_IFIH1_MEDIATED_INDUCTION_OF_INTERFERON_ALPHA_BETA	2.29827	0.0001	2.08914	0.0001
REACTOME_NEGATIVE_REGULATORS_OF_DDX58_IFIH1_SIGNALING	2.29263	0.0001	2.01451	6.39475e-05
REACTOME_PEPTIDE_LIGAND_BINDING_RECEPTORS	2.27842	0.0001	2.17807	0.0001
REACTOME_CHEMOKINE_RECEPTORS_BIND_CHEMOKINES	2.26124	0.0001	2.1986	0.0001
REACTOME_CLASS_A_1_RHODOPSIN_LIKE_RECEPTORS	2.19167	0.0001	2.06191	0.0001
REACTOME_INTERLEUKIN_20_FAMILY_SIGNALING	2.12659	0.000167883	2.01623	7.03422e-05
REACTOME_GPCR_LIGAND_BINDING	2.02487	0.00164631	1.87903	0.00217248
REACTOME_REGULATION_OF_TNFR1_SIGNALING	2.00368	0.00265524	1.82421	0.00598329
REACTOME_TRAF6_MEDIATED_IRF7_ACTIVATION	1.9885	0.00338325	1.73229	0.0181844
REACTOME_REGULATED_NECROSIS	1.95688	0.00582064	1.89677	0.00127095
REACTOME_NGF_STIMULATED_TRANSCRIPTION	1.93151	0.0086818	2.06393	0.0001
REACTOME_G_ALPHA_I_SIGNALLING_EVENTS	1.93008	0.00845993	1.65715	0.0420181
REACTOME_SIGNALING_BY_INTERLEUKINS	1.9278	0.00840121	1.76274	0.0139902
REACTOME_INTERLEUKIN_4_AND_INTERLEUKIN_13_SIGNALING	1.92406	0.00838024	1.75339	0.0147225
REACTOME_TNFR1_INDUCED_NFKAPPAB_SIGNALING_PATHWAY	1.92139	0.00832866	1.74319	0.0170919
REACTOME_NUCLEOTIDE_BINDING_DOMAIN_LEUCINE_RICH_REPEAT_CONTAINING_RECEPTOR_NLR_SIGNALING_PATHWAYS	1.91606	0.00860425	1.79117	0.0089264
REACTOME_TRAF6_MEDIATED_NF_KB_ACTIVATION	1.91066	0.00933478	1.73772	0.0175634
REACTOME_RIP_MEDIATED_NFKB_ACTIVATION_VIA_ZBP1	1.89039	0.0123797	1.89001	0.00164774
REACTOME_COMPLEMENT_CASCADE	1.87465	0.015269	1.731	0.018198
REACTOME_ZBP1_DAI_MEDIATED_INDUCTION_OF_TYPE_I_IFNS	1.87365	0.0148556	1.8313	0.00554267
REACTOME_OVARIAN_TUMOR_DOMAIN_PROTEASES	1.86006	0.0174342	1.82516	0.00615979
REACTOME_TNF_SIGNALING	1.84475	0.0211852	1.70507	0.0259515
REACTOME_CYTOSOLIC_SENSORS_OF_PATHOGEN_ASSOCIATED_DNA	1.84365	0.0207368	1.68363	0.0318579
REACTOME_ANTIGEN_PRESENTATION_FOLDING_ASSEMBLY_AND_PEPTIDE_LOADING_OF_CLASS_I_MHC	1.80664	0.0336957	1.28331	0.45149
REACTOME_NOD1_2_SIGNALING_PATHWAY	1.80129	0.0349683	1.66266	0.0409752
REACTOME_PYROPTOSIS	1.79226	0.0382855	1.75672	0.0150849
REACTOME_TERMINATION_OF_TRANSLESION_DNA_SYNTHESIS	1.78321	0.0416858	1.44585	0.209718
REACTOME_PURINERGIC_SIGNALING_IN_LEISHMANIASIS_INFECTION	1.76504	0.0514915	1.87603	0.00223858
REACTOME_RIPK1_MEDIATED_REGULATED_NECROSIS	1.74733	0.0619256	1.75494	0.0151103
REACTOME_DISEASES_OF_IMMUNE_SYSTEM	1.74599	0.061107	1.68553	0.0321337
REACTOME_TNFR2_NON_CANONICAL_NF_KB_PATHWAY	1.74508	0.0600417	1.4933	0.153893
REACTOME_IMMUNOREGULATORY_INTERACTIONS_BETWEEN_A_LYMPHOID_AND_A_NON_LYMPHOID_CELL	1.74311	0.0599793	1.79749	0.00846426
REACTOME_NICOTINATE_METABOLISM	1.74267	0.0588889	1.62621	0.056042
REACTOME_NICOTINAMIDE_SALVAGING	1.74037	0.0588908	1.65077	0.0454099
REACTOME_TOLL_LIKE_RECEPTOR_CASCADES	1.72031	0.0728103	1.58241	0.0800206
REACTOME_MYD88_INDEPENDENT_TLR4_CASCADE	1.7093	0.079855	1.63094	0.0535076
REACTOME_CASPASE_ACTIVATION_VIA_EXTRINSIC_APOPTOTIC_SIGNALLING_PATHWAY	1.70692	0.0803862	1.61117	0.064614
REACTOME_TICAM1_RIP1_MEDIATED_IKK_COMPLEX_RECRUITMENT	1.69243	0.0917253	1.56258	0.0939692
REACTOME_NUCLEAR_EVENTS_KINASE_AND_TRANSCRIPTION_FACTOR_ACTIVATION	1.68706	0.0950237	1.9328	0.000487455
REACTOME_DEATH_RECEPTOR_SIGNALLING	1.68331	0.0963837	1.47149	0.177714
REACTOME_ACTIVATION_OF_IRF3_IRF7_MEDIATED_BY_TBK1_IKK_EPSILON	1.66808	0.110054	1.36965	0.314265
REACTOME_TRANSLESION_SYNTHESIS_BY_Y_FAMILY_DNA_POLYMERASES_BYPASSES_LESIONS_ON_DNA_TEMPLATE	1.6585	0.117953	1.4565	0.195344
REACTOME_ATF4_ACTIVATES_GENES_IN_RESPONSE_TO_ENDOPLASMIC_RETICULUM_STRESS	1.65266	0.122223	1.65065	0.0448281
REACTOME_DNA_DAMAGE_BYPASS	1.63619	0.139959	1.31033	0.409291
REACTOME_INTERLEUKIN_2_FAMILY_SIGNALING	1.63401	0.140013	1.56991	0.0899441
REACTOME_INFLAMMASOMES	1.60343	0.180476	1.73687	0.0174364
REACTOME_RESPONSE_OF_EIF2AK1_HRI_TO_HEME_DEFICIENCY	1.57697	0.221421	1.77955	0.0105486
REACTOME_INTERLEUKIN_7_SIGNALING	1.54126	0.288797	1.80168	0.00797439
REACTOME_INTERLEUKIN_6_FAMILY_SIGNALING	1.53564	0.290579	1.59999	0.0718316
REACTOME_HDMS_DEMETHYLATE_HISTONES	1.53133	0.294749	1.78642	0.00948324
REACTOME_TOLL_LIKE_RECEPTOR_9_TLR9_CASCADE	1.53066	0.291087	1.56912	0.0896515
REACTOME_DEUBIQUITINATION	1.52462	0.299013	1.44566	0.208326
REACTOME_PERK_REGULATES_GENE_EXPRESSION	1.52407	0.29513	1.53267	0.120783
REACTOME_FOXO_MEDIATED_TRANSCRIPTION_OF_CELL_DEATH_GENES	1.52286	0.292662	1.58755	0.080141
REACTOME_SIRT1_NEGATIVELY_REGULATES_RRNA_EXPRESSION	1.52142	0.290808	1.88687	0.00171139
REACTOME_TAK1_ACTIVATES_NFKB_BY_PHOSPHORYLATION_AND_ACTIVATION_OF_IKKS_COMPLEX	1.51862	0.291951	1.50103	0.146505
REACTOME_INACTIVATION_OF_CSF3_G_CSF_SIGNALING	1.50319	0.320413	1.67356	0.0355166
REACTOME_SIGNALING_BY_GPCR	1.50232	0.317241	1.51717	0.130917
REACTOME_UB_SPECIFIC_PROCESSING_PROTEASES	1.49519	0.328569	1.43182	0.227587
REACTOME_TRANSCRIPTIONAL_REGULATION_OF_WHITE_ADIPOCYTE_DIFFERENTIATION	1.4748	0.372439	1.65946	0.0413634
REACTOME_GROWTH_HORMONE_RECEPTOR_SIGNALING	1.46039	0.391567	1.70402	0.0259104
REACTOME_INTERLEUKIN_1_SIGNALING	1.44325	0.424905	1.42703	0.234235
REACTOME_TP53_REGULATES_TRANSCRIPTION_OF_GENES_INVOLVED_IN_CYTOCHROME_C_RELEASE	1.43607	0.438479	1.49631	0.151432
REACTOME_P75NTR_SIGNALS_VIA_NF_KB	1.42814	0.44772	1.6343	0.0526579
REACTOME_FOXO_MEDIATED_TRANSCRIPTION	1.42524	0.449848	1.5871	0.0794974
REACTOME_TOLL_LIKE_RECEPTOR_TLR1_TLR2_CASCADE	1.41873	0.461543	1.51745	0.131811
REACTOME_INTRINSIC_PATHWAY_FOR_APOPTOSIS	1.41142	0.475899	1.6761	0.0348149
REACTOME_TP53_REGULATES_TRANSCRIPTION_OF_CELL_DEATH_GENES	1.40395	0.48548	1.52455	0.126887
REACTOME_TRISTETRAPROLIN_TTP_ZFP36_BINDS_AND_DESTABILIZES_MRNA	1.39309	0.499072	1.55812	0.0977044
REACTOME_APOPTOTIC_FACTOR_MEDIATED_RESPONSE	1.38555	0.502726	1.60602	0.0676478
REACTOME_SIGNALING_BY_CSF3_G_CSF	1.36162	0.565756	1.64017	0.0504005
REACTOME_SIGNALING_BY_KIT_IN_DISEASE	1.35644	0.568117	1.47001	0.178338
REACTOME_RAF_INDEPENDENT_MAPK1_3_ACTIVATION	1.34754	0.582366	1.7078	0.0254735
REACTOME_METALLOPROTEASE_DUBS	1.34029	0.592092	1.46929	0.177934
REACTOME_HATS_ACETYLATE_HISTONES	1.32858	0.609632	1.51566	0.131547
REACTOME_SIGNALING_BY_NTRKS	1.32613	0.61071	1.6342	0.0519748
REACTOME_MEIOTIC_SYNAPSIS	1.32366	0.611852	1.52095	0.128631
REACTOME_B_WICH_COMPLEX_POSITIVELY_REGULATES_RRNA_EXPRESSION	1.31736	0.62524	1.68399	0.0323185
REACTOME_SENESCENCE_ASSOCIATED_SECRETORY_PHENOTYPE_SASP	1.30445	0.634054	1.86512	0.00260752
REACTOME_SIGNALING_BY_SCF_KIT	1.29958	0.6373	1.41727	0.248913
REACTOME_NEGATIVE_EPIGENETIC_REGULATION_OF_RRNA_EXPRESSION	1.2884	0.666285	1.6446	0.0480339
REACTOME_FORMATION_OF_THE_BETA_CATENIN_TCF_TRANSACTIVATING_COMPLEX	1.26038	0.72537	1.79672	0.00830904
REACTOME_MEIOSIS	1.24562	0.755824	1.58667	0.0789889
REACTOME_RNA_POLYMERASE_I_PROMOTER_ESCAPE	1.23057	0.788777	1.73839	0.0176801
REACTOME_ACTIVATION_OF_BH3_ONLY_PROTEINS	1.21541	0.813994	1.48738	0.159504
REACTOME_TRANSCRIPTIONAL_REGULATION_OF_GRANULOPOIESIS	1.19773	0.849107	1.91851	0.000752693
REACTOME_CD28_DEPENDENT_PI3K_AKT_SIGNALING	1.19205	0.862359	1.52638	0.125982
REACTOME_TRANSCRIPTIONAL_REGULATION_OF_PLURIPOTENT_STEM_CELLS	1.18498	0.87375	1.74151	0.0171851
REACTOME_NUCLEAR_RECEPTOR_TRANSCRIPTION_PATHWAY	1.1824	0.869404	1.69091	0.0308759
REACTOME_DNA_METHYLATION	1.18015	0.870601	1.87284	0.00229777
REACTOME_REGULATION_OF_BETA_CELL_DEVELOPMENT	1.17657	0.863511	1.52819	0.124999
REACTOME_ACTIVATION_OF_ANTERIOR_HOX_GENES_IN_HINDBRAIN_DEVELOPMENT_DURING_EARLY_EMBRYOGENESIS	1.17329	0.868036	1.8224	0.00599447
REACTOME_CD28_CO_STIMULATION	1.16526	0.875793	1.4207	0.243934
REACTOME_MEIOTIC_RECOMBINATION	1.15617	0.888408	1.75379	0.0150107
REACTOME_ACTIVATED_PKN1_STIMULATES_TRANSCRIPTION_OF_AR_ANDROGEN_RECEPTOR_REGULATED_GENES_KLK2_AND_KLK3	1.14258	0.891066	1.91358	0.000795834
REACTOME_CELLULAR_SENESCENCE	1.12831	0.896533	1.63548	0.0526693
REACTOME_OXIDATIVE_STRESS_INDUCED_SENESCENCE	1.11302	0.923968	1.72199	0.0206992
REACTOME_REPRODUCTION	1.08498	0.986875	1.44906	0.206016
REACTOME_CONDENSATION_OF_PROPHASE_CHROMOSOMES	1.08084	0.988324	1.81449	0.00655876
REACTOME_ESTROGEN_DEPENDENT_GENE_EXPRESSION	1.07797	0.985914	1.58557	0.0789822
REACTOME_DISEASES_OF_PROGRAMMED_CELL_DEATH	1.06329	0.998136	1.6887	0.0311917
REACTOME_RECOGNITION_AND_ASSOCIATION_OF_DNA_GLYCOSYLASE_WITH_SITE_CONTAINING_AN_AFFECTED_PURINE	1.05175	1	1.62555	0.055711
REACTOME_DEPOSITION_OF_NEW_CENPA_CONTAINING_NUCLEOSOMES_AT_THE_CENTROMERE	1.04683	1	1.57305	0.0879718
REACTOME_HCMV_LATE_EVENTS	1.04435	1	1.51215	0.134773
REACTOME_POSITIVE_EPIGENETIC_REGULATION_OF_RRNA_EXPRESSION	1.0385	1	1.53623	0.118029
REACTOME_RUNX1_REGULATES_GENES_INVOLVED_IN_MEGAKARYOCYTE_DIFFERENTIATION_AND_PLATELET_FUNCTION	1.03836	1	1.85713	0.00292141
REACTOME_PKMTS_METHYLATE_HISTONE_LYSINES	1.02839	1	1.52344	0.126842
REACTOME_SARS_COV_2_INFECTION	1.02209	1	-1.44876	0.186917
REACTOME_PRC2_METHYLATES_HISTONES_AND_DNA	1.01977	1	1.85205	0.00329388
REACTOME_RUNX1_REGULATES_TRANSCRIPTION_OF_GENES_INVOLVED_IN_DIFFERENTIATION_OF_HSCS	1.01664	1	1.54593	0.108475
REACTOME_AMYLOID_FIBER_FORMATION	1.01335	1	1.50192	0.146755
REACTOME_MET_ACTIVATES_PTK2_SIGNALING	0.984378	1	-1.47328	0.172088
REACTOME_HDACS_DEACETYLATE_HISTONES	0.968608	1	1.66141	0.0409584
REACTOME_HCMV_EARLY_EVENTS	0.966954	1	1.44261	0.210243
REACTOME_INSULIN_PROCESSING	0.944306	1	-1.37847	0.225652
REACTOME_TRANSCRIPTIONAL_REGULATION_BY_SMALL_RNAS	0.896821	1	1.49165	0.154815
REACTOME_ERCC6_CSB_AND_EHMT2_G9A_POSITIVELY_REGULATE_RRNA_EXPRESSION	0.887391	1	1.73286	0.0183671
REACTOME_RNA_POLYMERASE_I_TRANSCRIPTION	0.881877	1	1.47543	0.173091
REACTOME_PRE_NOTCH_EXPRESSION_AND_PROCESSING	0.849956	1	1.56348	0.0940575
REACTOME_DNA_DAMAGE_TELOMERE_STRESS_INDUCED_SENESCENCE	0.830883	1	1.55287	0.102093
REACTOME_ACYL_CHAIN_REMODELLING_OF_PC	0.816859	1	-1.49487	0.169867
REACTOME_ABC_FAMILY_PROTEINS_MEDIATED_TRANSPORT	0.816761	1	-1.43266	0.197728
REACTOME_INHIBITION_OF_DNA_RECOMBINATION_AT_TELOMERE	0.801188	1	1.62555	0.0549776
REACTOME_BASE_EXCISION_REPAIR_AP_SITE_FORMATION	0.797647	1	1.59484	0.0753485
REACTOME_BBSOME_MEDIATED_CARGO_TARGETING_TO_CILIUM	0.76331	1	-1.43864	0.194227
REACTOME_RHO_GTPASES_ACTIVATE_PKNS	0.751938	1	1.58397	0.0794994
REACTOME_MET_PROMOTES_CELL_MOTILITY	0.738287	1	-1.57615	0.125867
REACTOME_GAB1_SIGNALOSOME	0.719461	1	1.48343	0.162356
REACTOME_G_PROTEIN_MEDIATED_EVENTS	0.670193	1	-1.57577	0.124085
REACTOME_RMTS_METHYLATE_HISTONE_ARGININES	0.66098	1	1.44439	0.208899
REACTOME_BASE_EXCISION_REPAIR	0.64992	1	1.45778	0.19481
REACTOME_INTRA_GOLGI_TRAFFIC	0.637233	1	-1.41422	0.208544
REACTOME_RHO_GTPASES_ACTIVATE_NADPH_OXIDASES	0.585256	1	1.48582	0.160346
REACTOME_TRNA_AMINOACYLATION	0.582144	1	-1.48877	0.166335
REACTOME_REGULATION_OF_GLUCOKINASE_BY_GLUCOKINASE_REGULATORY_PROTEIN	0.538096	1	-1.51663	0.158331
REACTOME_SNRNP_ASSEMBLY	0.425963	1	-1.45366	0.185936
REACTOME_NUCLEAR_IMPORT_OF_REV_PROTEIN	0.391695	1	-1.61391	0.107962
REACTOME_TRNA_PROCESSING_IN_THE_NUCLEUS	0.357354	1	-1.61344	0.10656
REACTOME_INTERACTIONS_OF_REV_WITH_HOST_CELLULAR_PROTEINS	0.34325	1	-1.62411	0.107688
REACTOME_TRANSPORT_OF_MATURE_MRNAS_DERIVED_FROM_INTRONLESS_TRANSCRIPTS	-0.485247	0.998599	-1.40797	0.209815
REACTOME_INTERACTIONS_OF_VPR_WITH_HOST_CELLULAR_PROTEINS	-0.501919	1	-1.66366	0.0909656
REACTOME_PLATELET_AGGREGATION_PLUG_FORMATION	-0.532031	0.999229	-1.19509	0.373568
REACTOME_SUMOYLATION_OF_DNA_REPLICATION_PROTEINS	-0.538462	1	-1.38582	0.224588
REACTOME_VIRAL_MESSENGER_RNA_SYNTHESIS	-0.565161	0.998681	-1.35467	0.236393
REACTOME_MITOCHONDRIAL_CALCIUM_ION_TRANSPORT	-0.636875	0.988093	-1.16118	0.409652
REACTOME_POSTMITOTIC_NUCLEAR_PORE_COMPLEX_NPC_REFORMATION	-0.709816	0.961932	-1.51407	0.158857
REACTOME_MITOCHONDRIAL_TRNA_AMINOACYLATION	-0.709888	0.964248	-1.60236	0.111309
REACTOME_DEFECTS_IN_VITAMIN_AND_COFACTOR_METABOLISM	-0.710045	0.966501	-1.5802	0.124277
REACTOME_MISMATCH_REPAIR	-0.722583	0.958271	-1.45798	0.183194
REACTOME_DISEASES_ASSOCIATED_WITH_N_GLYCOSYLATION_OF_PROTEINS	-0.832256	0.882096	-1.78619	0.0544924
REACTOME_GOLGI_ASSOCIATED_VESICLE_BIOGENESIS	-0.851036	0.859697	-1.47687	0.16994
REACTOME_PEROXISOMAL_PROTEIN_IMPORT	-0.936578	0.773165	-1.37319	0.228443
REACTOME_SIGNALING_BY_HEDGEHOG	-0.976692	0.695412	-1.356	0.236858
REACTOME_SIGNALING_BY_PDGF	-1.0037	0.648343	-1.38544	0.223151
REACTOME_NCAM1_INTERACTIONS	-1.01717	0.6309	-1.38831	0.225506
REACTOME_INSULIN_RECEPTOR_RECYCLING	-1.02816	0.614784	-1.80662	0.0505659
REACTOME_DEGRADATION_OF_THE_EXTRACELLULAR_MATRIX	-1.03334	0.608547	-2.3275	0.000341341
REACTOME_L1CAM_INTERACTIONS	-1.09439	0.520351	-1.43215	0.194593
REACTOME_COLLAGEN_CHAIN_TRIMERIZATION	-1.09617	0.518532	-1.80215	0.0515995
REACTOME_ADHERENS_JUNCTIONS_INTERACTIONS	-1.10017	0.518188	-1.37089	0.227561
REACTOME_TRANS_GOLGI_NETWORK_VESICLE_BUDDING	-1.10073	0.518945	-1.58237	0.124483
REACTOME_GLUCAGON_LIKE_PEPTIDE_1_GLP1_REGULATES_INSULIN_SECRETION	-1.13094	0.481175	-1.39784	0.217671
REACTOME_RHOBTB2_GTPASE_CYCLE	-1.13984	0.46922	-1.37656	0.22632
REACTOME_CA_DEPENDENT_EVENTS	-1.16552	0.442451	-1.43174	0.193205
REACTOME_ASSEMBLY_OF_COLLAGEN_FIBRILS_AND_OTHER_MULTIMERIC_STRUCTURES	-1.18388	0.419213	-2.06309	0.00902502
REACTOME_OPIOID_SIGNALLING	-1.20987	0.391433	-1.52207	0.157441
REACTOME_NON_INTEGRIN_MEMBRANE_ECM_INTERACTIONS	-1.2155	0.387127	-1.35804	0.235903
REACTOME_MAP2K_AND_MAPK_ACTIVATION	-1.21609	0.388087	-1.36428	0.231813
REACTOME_GLYCOGEN_METABOLISM	-1.21779	0.388906	-1.49089	0.165867
REACTOME_LAMININ_INTERACTIONS	-1.21786	0.390739	-1.78847	0.0552758
REACTOME_ER_QUALITY_CONTROL_COMPARTMENT_ERQC	-1.23183	0.372218	-1.55062	0.140166
REACTOME_ACTIVATION_OF_AMPK_DOWNSTREAM_OF_NMDARS	-1.27015	0.331446	-1.6429	0.101443
REACTOME_SYNTHESIS_OF_PA	-1.29697	0.305476	-1.92125	0.0232473
REACTOME_COLLAGEN_DEGRADATION	-1.29929	0.303996	-2.55981	0.0001
REACTOME_RHOH_GTPASE_CYCLE	-1.31466	0.286282	-1.93901	0.0215001
REACTOME_CHOLESTEROL_BIOSYNTHESIS	-1.31479	0.287816	-1.50632	0.162392
REACTOME_COPI_DEPENDENT_GOLGI_TO_ER_RETROGRADE_TRAFFIC	-1.34249	0.257193	-1.43462	0.197634
REACTOME_THROMBIN_SIGNALLING_THROUGH_PROTEINASE_ACTIVATED_RECEPTORS_PARS	-1.35631	0.24317	-1.17806	0.390688
REACTOME_TRANSLOCATION_OF_SLC2A4_GLUT4_TO_THE_PLASMA_MEMBRANE	-1.35648	0.244524	-1.69319	0.0859066
REACTOME_G_PROTEIN_BETA_GAMMA_SIGNALLING	-1.35739	0.244988	-1.61918	0.109331
REACTOME_GENE_AND_PROTEIN_EXPRESSION_BY_JAK_STAT_SIGNALING_AFTER_INTERLEUKIN_12_STIMULATION	-1.36005	0.242427	-1.09128	0.508472
REACTOME_MOLECULES_ASSOCIATED_WITH_ELASTIC_FIBRES	-1.36085	0.242869	-1.39395	0.22044
REACTOME_NEUTROPHIL_DEGRANULATION	-1.3628	0.24177
REACTOME_PCNA_DEPENDENT_LONG_PATCH_BASE_EXCISION_REPAIR	-1.36369	0.242186	0.463768	1
REACTOME_VISUAL_PHOTOTRANSDUCTION	-1.36618	0.240374	0.678286	1
REACTOME_RESOLUTION_OF_SISTER_CHROMATID_COHESION	-1.3666	0.241419	-0.872138	0.844834
REACTOME_NUCLEAR_ENVELOPE_NE_REASSEMBLY	-1.37003	0.238579	-1.38056	0.22518
REACTOME_GLUCAGON_SIGNALING_IN_METABOLIC_REGULATION	-1.37099	0.239082	-1.65801	0.093306
REACTOME_HIV_TRANSCRIPTION_ELONGATION	-1.37683	0.233353	-1.05875	0.559449
REACTOME_GLYCEROPHOSPHOLIPID_BIOSYNTHESIS	-1.37717	0.234568	-1.4092	0.210325
REACTOME_TRANSFERRIN_ENDOCYTOSIS_AND_RECYCLING	-1.38243	0.229448	-1.8115	0.0543436
REACTOME_INTRA_GOLGI_AND_RETROGRADE_GOLGI_TO_ER_TRAFFIC	-1.38499	0.22784	-1.41688	0.20728
REACTOME_ASSEMBLY_AND_CELL_SURFACE_PRESENTATION_OF_NMDA_RECEPTORS	-1.38578	0.228366	0.712263	1
REACTOME_SIGNALLING_TO_RAS	-1.38757	0.22783	-1.21505	0.35807
REACTOME_FATTY_ACID_METABOLISM	-1.39313	0.222908	-1.4458	0.188521
REACTOME_LYSOSOME_VESICLE_BIOGENESIS	-1.39609	0.220629	-1.33098	0.256777
REACTOME_MITOCHONDRIAL_PROTEIN_IMPORT	-1.39781	0.220003	-1.30187	0.286701
REACTOME_FORMATION_OF_ATP_BY_CHEMIOSMOTIC_COUPLING	-1.39875	0.220467	-0.906532	0.792624
REACTOME_GASTRIN_CREB_SIGNALLING_PATHWAY_VIA_PKC_AND_MAPK	-1.39894	0.221702	-0.515546	0.982091
REACTOME_AGGREPHAGY	-1.40851	0.211069	-1.18674	0.384259
REACTOME_FCGAMMA_RECEPTOR_FCGR_DEPENDENT_PHAGOCYTOSIS	-1.41352	0.20674	-1.03676	0.595662
REACTOME_HSP90_CHAPERONE_CYCLE_FOR_STEROID_HORMONE_RECEPTORS_SHR	-1.41461	0.206794	-0.840729	0.88753
REACTOME_GLYCOLYSIS	-1.41474	0.20816	-1.52809	0.153987
REACTOME_ERK_MAPK_TARGETS	-1.41949	0.204744	0.496923	1
REACTOME_CELL_SURFACE_INTERACTIONS_AT_THE_VASCULAR_WALL	-1.4213	0.204285	-1.23839	0.347269
REACTOME_DISEASES_OF_GLYCOSYLATION	-1.42166	0.205278	0.758064	1
REACTOME_MICRORNA_MIRNA_BIOGENESIS	-1.43265	0.193993	0.469897	1
REACTOME_PARASITE_INFECTION	-1.43268	0.19543	-1.15308	0.41387
REACTOME_PROCESSIVE_SYNTHESIS_ON_THE_LAGGING_STRAND	-1.43403	0.195633	-1.06098	0.556347
REACTOME_ECM_PROTEOGLYCANS	-1.43568	0.195568	-1.54914	0.139113
REACTOME_LDL_CLEARANCE	-1.43599	0.196762	-0.889234	0.822435
REACTOME_SIALIC_ACID_METABOLISM	-1.43693	0.197273	-0.948261	0.724938
REACTOME_INTEGRATION_OF_ENERGY_METABOLISM	-1.43737	0.19826	-1.51941	0.15823
REACTOME_DAG_AND_IP3_SIGNALING	-1.43989	0.197433	-1.73181	0.069747
REACTOME_PLASMA_LIPOPROTEIN_CLEARANCE	-1.4456	0.192199	-0.82558	0.885768
REACTOME_SIGNAL_TRANSDUCTION_BY_L1	-1.45054	0.188246	-2.21178	0.000992565
REACTOME_MITOCHONDRIAL_TRANSLATION	-1.45488	0.184326	-0.845464	0.884458
REACTOME_PLASMA_LIPOPROTEIN_ASSEMBLY_REMODELING_AND_CLEARANCE	-1.45759	0.182502	-1.77534	0.0564709
REACTOME_RAB_GERANYLGERANYLATION	-1.45776	0.183789	0.62011	1
REACTOME_CARGO_CONCENTRATION_IN_THE_ER	-1.46148	0.181258	-1.02347	0.613037
REACTOME_AQUAPORIN_MEDIATED_TRANSPORT	-1.46341	0.181096	-1.49969	0.166892
REACTOME_PINK1_PRKN_MEDIATED_MITOPHAGY	-1.46356	0.182602	-1.11013	0.477049
REACTOME_SYNTHESIS_OF_PC	-1.46475	0.182748	-0.852904	0.871564
REACTOME_GAP_JUNCTION_ASSEMBLY	-1.47396	0.175031	-0.949723	0.724296
REACTOME_CRISTAE_FORMATION	-1.47593	0.174414	-1.11827	0.466888
REACTOME_RHO_GTPASES_ACTIVATE_IQGAPS	-1.47689	0.175325	-1.6157	0.108678
REACTOME_PHASE_II_CONJUGATION_OF_COMPOUNDS	-1.47909	0.174426	-1.19999	0.371855
REACTOME_ENERGY_DEPENDENT_REGULATION_OF_MTOR_BY_LKB1_AMPK	-1.47998	0.175007	-1.67668	0.0906802
REACTOME_KERATAN_SULFATE_BIOSYNTHESIS	-1.48175	0.174988	1.15707	0.65085
REACTOME_ACTIVATION_OF_BAD_AND_TRANSLOCATION_TO_MITOCHONDRIA	-1.48409	0.174643	0.570549	1
REACTOME_RHO_GTPASES_ACTIVATE_PAKS	-1.48415	0.176263	-1.64256	0.09982
REACTOME_VASOPRESSIN_REGULATES_RENAL_WATER_HOMEOSTASIS_VIA_AQUAPORINS	-1.48622	0.176291	-1.49258	0.168315
REACTOME_DISEASES_OF_METABOLISM	-1.48759	0.176615	-1.276	0.304051
REACTOME_EPH_EPHRIN_MEDIATED_REPULSION_OF_CELLS	-1.49236	0.173316	-1.27674	0.30477
REACTOME_PROTEIN_FOLDING	-1.49397	0.17365	-1.16013	0.407065
REACTOME_TP53_REGULATES_METABOLIC_GENES	-1.4961	0.173026	-0.994682	0.652709
REACTOME_CELL_JUNCTION_ORGANIZATION	-1.49785	0.17288	-1.49356	0.169425
REACTOME_SYNTHESIS_OF_SUBSTRATES_IN_N_GLYCAN_BIOSYTHESIS	-1.49837	0.174128	-1.36037	0.234444
REACTOME_BIOSYNTHESIS_OF_THE_N_GLYCAN_PRECURSOR_DOLICHOL_LIPID_LINKED_OLIGOSACCHARIDE_LLO_AND_TRANSFER_TO_A_NASCENT_PROTEIN	-1.49927	0.17509	-1.63396	0.102672
REACTOME_EPHB_MEDIATED_FORWARD_SIGNALING	-1.49976	0.176305	-1.31799	0.271182
REACTOME_PRE_NOTCH_PROCESSING_IN_GOLGI	-1.50153	0.176193	-1.74735	0.0637803
REACTOME_TRIGLYCERIDE_METABOLISM	-1.51138	0.168199	-1.34481	0.246835
REACTOME_KERATAN_SULFATE_KERATIN_METABOLISM	-1.51158	0.169756	0.837499	1
REACTOME_FORMATION_OF_THE_EARLY_ELONGATION_COMPLEX	-1.51266	0.170404	-1.01004	0.635314
REACTOME_RHOF_GTPASE_CYCLE	-1.51379	0.170907	0.607699	1
REACTOME_PLATELET_ACTIVATION_SIGNALING_AND_AGGREGATION	-1.51552	0.170737	-1.10745	0.480349
REACTOME_INFLUENZA_INFECTION	-1.53591	0.153126	0.359862	1
REACTOME_CALNEXIN_CALRETICULIN_CYCLE	-1.53774	0.153087	-1.74849	0.0648691
REACTOME_GOLGI_TO_ER_RETROGRADE_TRANSPORT	-1.54136	0.151601	-1.61283	0.105283
REACTOME_RHO_GTPASES_ACTIVATE_FORMINS	-1.5479	0.147251	-0.789675	0.929588
REACTOME_PROTEIN_LOCALIZATION	-1.54898	0.147749	-1.43224	0.196357
REACTOME_ELASTIC_FIBRE_FORMATION	-1.55531	0.143589	-1.69564	0.0864768
REACTOME_RHO_GTPASES_ACTIVATE_CIT	-1.5599	0.141529	-1.28451	0.297161
REACTOME_FATTY_ACYL_COA_BIOSYNTHESIS	-1.56072	0.142311	-1.25155	0.334702
REACTOME_RESPIRATORY_ELECTRON_TRANSPORT_ATP_SYNTHESIS_BY_CHEMIOSMOTIC_COUPLING_AND_HEAT_PRODUCTION_BY_UNCOUPLING_PROTEINS	-1.56959	0.13586	-0.5692	0.985158
REACTOME_EXTRACELLULAR_MATRIX_ORGANIZATION	-1.57286	0.134858	-1.84229	0.0455374
REACTOME_SMOOTH_MUSCLE_CONTRACTION	-1.5764	0.133528	-1.6638	0.0927223
REACTOME_IRE1ALPHA_ACTIVATES_CHAPERONES	-1.57845	0.133704	-2.06661	0.00948514
REACTOME_SUMOYLATION_OF_DNA_METHYLATION_PROTEINS	-1.58291	0.13145	0.764227	1
REACTOME_CELLULAR_RESPONSE_TO_STARVATION	-1.58677	0.129534	0.664869	1
REACTOME_MITOPHAGY	-1.59167	0.126237	-1.05215	0.569891
REACTOME_RESPIRATORY_ELECTRON_TRANSPORT	-1.59351	0.126364	-0.523195	0.986815
REACTOME_EPH_EPHRIN_SIGNALING	-1.59535	0.126363	-1.37097	0.229386
REACTOME_ER_TO_GOLGI_ANTEROGRADE_TRANSPORT	-1.5963	0.127434	-1.55413	0.138857
REACTOME_MTORC1_MEDIATED_SIGNALLING	-1.59793	0.127557	-1.55702	0.138434
REACTOME_AUTOPHAGY	-1.59997	0.127425	-1.40611	0.209939
REACTOME_COLLAGEN_FORMATION	-1.60244	0.127318	-2.32819	0.000384009
REACTOME_SELECTIVE_AUTOPHAGY	-1.60639	0.125569	-1.53103	0.153381
REACTOME_MTOR_SIGNALLING	-1.62166	0.114799	-1.83464	0.0462455
REACTOME_DISEASES_ASSOCIATED_WITH_GLYCOSYLATION_PRECURSOR_BIOSYNTHESIS	-1.6278	0.110714	-1.99263	0.0140296
REACTOME_DISEASES_OF_CARBOHYDRATE_METABOLISM	-1.62782	0.112349	-1.71899	0.0742853
REACTOME_METABOLISM_OF_AMINO_ACIDS_AND_DERIVATIVES	-1.63552	0.10725	0.759415	1
REACTOME_COPI_INDEPENDENT_GOLGI_TO_ER_RETROGRADE_TRAFFIC	-1.64393	0.101457	-1.49188	0.167017
REACTOME_MHC_CLASS_II_ANTIGEN_PRESENTATION	-1.64479	0.102364	-0.944472	0.728356
REACTOME_GAP_JUNCTION_TRAFFICKING_AND_REGULATION	-1.64608	0.102992	-1.02362	0.615381
REACTOME_ABORTIVE_ELONGATION_OF_HIV_1_TRANSCRIPT_IN_THE_ABSENCE_OF_TAT	-1.64709	0.104126	-1.21949	0.361374
REACTOME_TRANSPORT_TO_THE_GOLGI_AND_SUBSEQUENT_MODIFICATION	-1.66534	0.092699	-1.64647	0.100681
REACTOME_MISCELLANEOUS_TRANSPORT_AND_BINDING_EVENTS	-1.66552	0.0941291	-1.81107	0.0527778
REACTOME_SEMAPHORIN_INTERACTIONS	-1.66613	0.095147	0.985674	0.891941
REACTOME_AMINO_ACID_TRANSPORT_ACROSS_THE_PLASMA_MEMBRANE	-1.66725	0.0957307	-1.38404	0.222973
REACTOME_NEUROTRANSMITTER_RECEPTORS_AND_POSTSYNAPTIC_SIGNAL_TRANSMISSION	-1.67011	0.0953409	0.77036	1
REACTOME_POST_CHAPERONIN_TUBULIN_FOLDING_PATHWAY	-1.68655	0.0855489	-0.999551	0.646945
REACTOME_COOPERATION_OF_PREFOLDIN_AND_TRIC_CCT_IN_ACTIN_AND_TUBULIN_FOLDING	-1.68664	0.0869837	-1.48616	0.163565
REACTOME_SEALING_OF_THE_NUCLEAR_ENVELOPE_NE_BY_ESCRT_III	-1.68937	0.0867465	-1.46133	0.181934
REACTOME_N_GLYCAN_TRIMMING_IN_THE_ER_AND_CALNEXIN_CALRETICULIN_CYCLE	-1.69274	0.0863459	-1.94702	0.0209732
REACTOME_PYRUVATE_METABOLISM	-1.69783	0.0843622	-1.01167	0.636791
REACTOME_COPI_MEDIATED_ANTEROGRADE_TRANSPORT	-1.701	0.0844272	-1.67304	0.0889399
REACTOME_FORMATION_OF_TUBULIN_FOLDING_INTERMEDIATES_BY_CCT_TRIC	-1.70396	0.0841623	-1.78126	0.0553527
REACTOME_SEMA4D_IN_SEMAPHORIN_SIGNALING	-1.70637	0.0846112	1.2351	0.533057
REACTOME_DISEASES_OF_MITOTIC_CELL_CYCLE	-1.72565	0.0744272	-0.749681	0.941614
REACTOME_SEMA4D_INDUCED_CELL_MIGRATION_AND_GROWTH_CONE_COLLAPSE	-1.75884	0.0559807	1.30031	0.420155
REACTOME_RESPONSE_OF_EIF2AK4_GCN2_TO_AMINO_ACID_DEFICIENCY	-1.78159	0.0472274	1.04904	0.806666
REACTOME_HS_GAG_BIOSYNTHESIS	-1.78883	0.0450762	0.818089	1
REACTOME_RHO_GTPASES_ACTIVATE_ROCKS	-1.81456	0.0371014	-1.30399	0.285725
REACTOME_RAS_PROCESSING	-1.81553	0.0378526	0.380586	1
REACTOME_TRIGLYCERIDE_CATABOLISM	-1.82073	0.0374297	-2.05481	0.00846096
REACTOME_COLLAGEN_BIOSYNTHESIS_AND_MODIFYING_ENZYMES	-1.83061	0.0342158	-2.16756	0.00300497
REACTOME_INTERCONVERSION_OF_NUCLEOTIDE_DI_AND_TRIPHOSPHATES	-1.83075	0.0350932	-1.68555	0.0875406
REACTOME_IRON_UPTAKE_AND_TRANSPORT	-1.83085	0.0358651	-1.85215	0.0436085
REACTOME_CITRIC_ACID_CYCLE_TCA_CYCLE	-1.8417	0.0334096	-2.3881	0.0001
REACTOME_GLUCOSE_METABOLISM	-1.85245	0.0313601	-1.67428	0.0898883
REACTOME_REGULATION_OF_EXPRESSION_OF_SLITS_AND_ROBOS	-1.86879	0.0279798	0.54794	1
REACTOME_THE_CITRIC_ACID_TCA_CYCLE_AND_RESPIRATORY_ELECTRON_TRANSPORT	-1.87204	0.0274117	-1.23838	0.345085
REACTOME_CHONDROITIN_SULFATE_DERMATAN_SULFATE_METABOLISM	-1.87358	0.0277291	0.64973	1
REACTOME_HEPARAN_SULFATE_HEPARIN_HS_GAG_METABOLISM	-1.87715	0.0279466	-0.924666	0.764047
REACTOME_ACTIVATION_OF_NMDA_RECEPTORS_AND_POSTSYNAPTIC_EVENTS	-1.88366	0.0268048	-0.965041	0.706726
REACTOME_DARPP_32_EVENTS	-1.88829	0.027142	-1.69057	0.0860607
REACTOME_NONSENSE_MEDIATED_DECAY_NMD	-1.89922	0.0252278	0.79811	1
REACTOME_PEROXISOMAL_LIPID_METABOLISM	-1.91219	0.0225304	-1.81105	0.0509579
REACTOME_GAMMA_CARBOXYLATION_HYPUSINE_FORMATION_AND_ARYLSULFATASE_ACTIVATION	-1.91557	0.022631	-1.45317	0.18465
REACTOME_BASIGIN_INTERACTIONS	-1.91885	0.0226426	-1.74898	0.0659987
REACTOME_SPHINGOLIPID_METABOLISM	-1.92038	0.0231161	-1.48802	0.163337
REACTOME_DISEASES_ASSOCIATED_WITH_GLYCOSAMINOGLYCAN_METABOLISM	-1.92059	0.0239659	0.84379	1
REACTOME_ASPARAGINE_N_LINKED_GLYCOSYLATION	-1.92952	0.0238076	-1.94728	0.0221384
REACTOME_SIGNALING_BY_RETINOIC_ACID	-1.94	0.022922	0.566875	1
REACTOME_PYRUVATE_METABOLISM_AND_CITRIC_ACID_TCA_CYCLE	-1.95622	0.0204482	-1.78902	0.0567939
REACTOME_RHO_GTPASES_ACTIVATE_WASPS_AND_WAVES	-1.96532	0.0203541	-1.00683	0.640176
REACTOME_ABERRANT_REGULATION_OF_MITOTIC_G1_S_TRANSITION_IN_CANCER_DUE_TO_RB1_DEFECTS	-1.9926	0.0172686	0.570299	1
REACTOME_SIGNALING_BY_ROBO_RECEPTORS	-2.00089	0.0160867	0.493471	1
REACTOME_RECYCLING_PATHWAY_OF_L1	-2.00279	0.0166968	-1.37058	0.226106
REACTOME_INSERTION_OF_TAIL_ANCHORED_PROTEINS_INTO_THE_ENDOPLASMIC_RETICULUM_MEMBRANE	-2.00645	0.0170093	-1.48857	0.164679
REACTOME_MATURATION_OF_SARS_COV_2_SPIKE_PROTEIN	-2.01096	0.0172383	-2.15845	0.00302178
REACTOME_GLUCONEOGENESIS	-2.01464	0.0179142	-1.38607	0.226317
REACTOME_TRANSLATION	-2.01501	0.0190965
REACTOME_CELL_EXTRACELLULAR_MATRIX_INTERACTIONS	-2.03274	0.0161132	-1.89677	0.0292091
REACTOME_TRANSPORT_OF_VITAMINS_NUCLEOSIDES_AND_RELATED_MOLECULES	-2.10492	0.00722763	-1.06799	0.550855
REACTOME_ACTIVATION_OF_THE_MRNA_UPON_BINDING_OF_THE_CAP_BINDING_COMPLEX_AND_EIFS_AND_SUBSEQUENT_BINDING_TO_43S	-2.12833	0.00552907	0.235372	1
REACTOME_RESPONSE_TO_ELEVATED_PLATELET_CYTOSOLIC_CA2	-2.18101	0.00301055	-1.24032	0.348808
REACTOME_GLYCOSPHINGOLIPID_METABOLISM	-2.23878	0.00135332	-2.16264	0.00327359
REACTOME_GLYCOSAMINOGLYCAN_METABOLISM	-2.23906	0.00154665	0.691801	1
REACTOME_METABOLISM_OF_CARBOHYDRATES	-2.25948	0.0001	-1.2276	0.352478
REACTOME_EUKARYOTIC_TRANSLATION_INITIATION	-2.43352	0.0001	0.303759	1
REACTOME_SELENOAMINO_ACID_METABOLISM	-2.53857	0.0001	-0.652777	0.965587
REACTOME_SRP_DEPENDENT_COTRANSLATIONAL_PROTEIN_TARGETING_TO_MEMBRANE	-2.54664	0.0001	-0.801231	0.919648
REACTOME_EUKARYOTIC_TRANSLATION_ELONGATION	-2.74897	0.0001	0.753903	1
REACTOME_TNFS_BIND_THEIR_PHYSIOLOGICAL_RECEPTORS			1.72231	0.0209937
REACTOME_ACTIVATION_OF_MATRIX_METALLOPROTEINASES			-1.93327	0.0213726
REACTOME_NUCLEOBASE_BIOSYNTHESIS			-1.75714	0.0630643
REACTOME_METABOLISM_OF_NITRIC_OXIDE_NOS3_ACTIVATION_AND_REGULATION			-1.63653	0.10272
REACTOME_PKA_MEDIATED_PHOSPHORYLATION_OF_CREB			-1.61604	0.110338
REACTOME_CROSSLINKING_OF_COLLAGEN_FIBRILS			-1.51025	0.160747
REACTOME_PLASMA_LIPOPROTEIN_REMODELING			-1.41366	0.207353

## Sheet: Legend
Dataset EV5: Comparative effect of BO-110 in SK-Mel-147 vs HLEC defined by GSEA of REACTOME databse
