# Supplementary material for: Live imaging of neolymphangiogenesis identifies acute antimetastatic roles of dsRNA mimics
Source: EMBO Mol Med. 2021 Nov 11;13(12):e12924. doi: 10.15252/emmm.202012924 (PMC8649872; doi:10.15252/emmm.202012924)
Supplement: Supplementary file 8 — Movie EV1 [file EMMM-13-e12924-s001.zip]

Archive with 5 entries (4 files):
- Movie_EV1.mpg
- __MACOSX/
- __MACOSX/._Movie_EV1.mpg
- Movie EV1 legend.docx
- __MACOSX/._Movie EV1 legend.docx
