# Supplementary material for: Live imaging of neolymphangiogenesis identifies acute antimetastatic roles of dsRNA mimics
Source: EMBO Mol Med. 2021 Nov 11;13(12):e12924. doi: 10.15252/emmm.202012924 (PMC8649872; doi:10.15252/emmm.202012924)
Supplement: Supplementary file 9 — Source Data for Expanded View [file EMMM-13-e12924-s003.zip]

Archive with 5 entries (4 files):
- Source_data_Figure_EV1_V3.zip
- __MACOSX/
- __MACOSX/._Source_data_Figure_EV1_V3.zip
- Source_data_Figure_EV4_V3.zip
- __MACOSX/._Source_data_Figure_EV4_V3.zip
